# Supplementary material for: Genome annotations matter: characterizing Ensembl hg38 annotations from 2014 to 2023
Source: BMC Genomics. 2025 Dec 5;26:1079. doi: 10.1186/s12864-025-12167-8 (PMC12679773; doi:10.1186/s12864-025-12167-8)
Supplement: Supplementary file 2 — Supplementary Material 2 [file 12864_2025_12167_MOESM2_ESM.xlsx]

## Sheet: Table S1-Ensembl annotations
Rep Year	Ensembl Release	Freeze date	Release Date	URL used
2014	v76	04.2014	08.2014	https://ftp.ensembl.org/pub/release-76/gtf/homo_sapiens/Homo_sapiens.GRCh38.76.gtf.gz
2015	v79	10.2014	03.2015	https://ftp.ensembl.org/pub/release-79/gtf/homo_sapiens/Homo_sapiens.GRCh38.79.gtf.gz
2016	v85	03.2016	07.2016	https://ftp.ensembl.org/pub/release-85/gtf/homo_sapiens/Homo_sapiens.GRCh38.85.gtf.gz
2017	v88	10.2016	03.2017	https://ftp.ensembl.org/pub/release-88/gtf/homo_sapiens/Homo_sapiens.GRCh38.88.gtf.gz
2018	v92	11.2017	04.2018	https://ftp.ensembl.org/pub/release-92/gtf/homo_sapiens/Homo_sapiens.GRCh38.92.gtf.gz
2019	v96	11.2018	04.2019	https://ftp.ensembl.org/pub/release-96/gtf/homo_sapiens/Homo_sapiens.GRCh38.96.gtf.gz
2020	v99	08.2019	01.2020	https://ftp.ensembl.org/pub/release-99/gtf/homo_sapiens/Homo_sapiens.GRCh38.99.gtf.gz
2021	v103	08.2020	02.2021	https://ftp.ensembl.org/pub/release-103/gtf/homo_sapiens/Homo_sapiens.GRCh38.103.gtf.gz
2022	v106	08.2021	04.2022	https://ftp.ensembl.org/pub/release-106/gtf/homo_sapiens/Homo_sapiens.GRCh38.106.gtf.gz
2023	v109	08.2022	02.2023	https://ftp.ensembl.org/pub/release-109/gtf/homo_sapiens/Homo_sapiens.GRCh38.109.gtf.gz
Note: Freeze date and Release date were taken from https://www.gencodegenes.org/human/releases.html

## Sheet: Table S2-Venn comparison
Transcript ID	Gene Symbol
ENST00000528513	CARD16
ENST00000343811	MROH8
ENST00000421643	MROH8
ENST00000400440	MROH8
ENST00000522719	NKX2-1
Transcript IDs of those isoforms that are labeled as protein-coding in 2019 and 2023 but not in 2021
Gene ID	Gene Symbol
ENSG00000204397	CARD16
Gene ID of the gene that is labeled as protein-coding in 2019 and 2023 but not in 2021

## Sheet: Table S3-Included GTEx samples
Tissue	Sample
Brain - Frontal Cortex (BA9)	GTEX-1192X-0011-R10a-SM-4RXXZ.FAK49046
Brain - Frontal Cortex (BA9)	GTEX-13X6J-0011-R10b-SM-5CEKT.FAK44896
Brain - Frontal Cortex (BA9)	GTEX-14BIL-0011-R10a-SM-5EQV4.FAK49209
Brain - Frontal Cortex (BA9)	GTEX-15DCD-0011-R10b-SM-5S51M.FAK42101
Brain - Frontal Cortex (BA9)	GTEX-QDT8-0011-R10A-SM-2FKJB.FAK49182
Brain - Cerebellar Hemisphere	GTEX-11H98-0011-R11b-SM-4SFLZ.FAK46829
Brain - Cerebellar Hemisphere	GTEX-13VXU-0011-R11b-SM-5BFQZ.FAK44611
Brain - Cerebellar Hemisphere	GTEX-17F97-0011-R11b-SM-63KY2.FAK41775
Brain - Cerebellar Hemisphere	GTEX-1H3NZ-0011-R11b-SM-AUNOV.FAK49024
Brain - Cerebellar Hemisphere	GTEX-Q2AG-0011-R11A-SM-2EBL2.FAK42265
Brain - Cerebellar Hemisphere	GTEX-T5JC-0011-R11A-SM-2TT24.FAK54838
Brain - Putamen (basal ganglia)	GTEX-11TTK-0011-R7b-SM-4TVFS.FAK39197
Brain - Putamen (basal ganglia)	GTEX-1313W-0011-R7b-SM-4ZL3U.FAK44754
Brain - Putamen (basal ganglia)	GTEX-13RTJ-0011-R7b-SM-5CTCB.FAK49257
Brain - Putamen (basal ganglia)	GTEX-14C5O-0011-R7b-SM-5GUPO.FAK54887
Brain - Putamen (basal ganglia)	GTEX-15ER7-0011-R7a-SM-5QYP2.FAK44704
Brain - Putamen (basal ganglia)	GTEX-T5JC-0011-R7A-SM-2TT1Z.FAK42170
Cells - Cultured fibroblasts	GTEX-OIZI-0008-SM-2FR3P.FAK41829
Cells - Cultured fibroblasts	GTEX-OXRL-0008-SM-2FR3T.FAK39703
Cells - Cultured fibroblasts	GTEX-PSDG-0008-SM-3NZBI.FAK41823
Cells - Cultured fibroblasts	GTEX-QEG5-0008-SM-3QHW2_ctrl.FAK55175
Cells - Cultured fibroblasts	GTEX-QV44-0008-SM-3QNG7_ctrl2.FAK49435
Cells - Cultured fibroblasts	GTEX-R55E-0008-SM-3QNG3.FAK46687
Cells - Cultured fibroblasts	GTEX-RWS6-0008-SM-3QHWG.FAK46867
Cells - Cultured fibroblasts	GTEX-S4Z8-0008-SM-2Y983_ctrl.FAK54991
Cells - Cultured fibroblasts	GTEX-S95S-0008-SM-3RQ8B_ctrl.FAK55194
Cells - Cultured fibroblasts	GTEX-WFG7-0008-SM-3ML7A.FAK41398
Cells - Cultured fibroblasts	GTEX-WY7C-0008-SM-3NZB5_ctrl.FAK55628
Heart - Atrial Appendage	GTEX-14XAO-0926-SM-5YQWC.FAK46869
Heart - Atrial Appendage	GTEX-1GN1W-0226-SM-7AGLJ.FAK44655
Heart - Atrial Appendage	GTEX-1HBPH-0226-SM-7LLUW.FAK41473
Heart - Atrial Appendage	GTEX-1IDJD-0226-SM-AML89.FAK49187
Heart - Atrial Appendage	GTEX-1IDJF-0826-SM-ABADH.FAK39145
Heart - Atrial Appendage	GTEX-WY7C-1126-SM-3GS2X_rep.FAK49218
Heart - Left Ventricle	GTEX-13QBU-0426-SM-5A4VT.FAK49161
Heart - Left Ventricle	GTEX-15RIE-1726-SM-5V7WB.FAK41916
Heart - Left Ventricle	GTEX-1H11D-1226-SM-9P6XJ.FAK44759
Heart - Left Ventricle	GTEX-1I6K7-0626-SM-AAEQW.FAK49296
Heart - Left Ventricle	GTEX-1IDJU-0726-SM-BXZK2.FAK49131
Heart - Left Ventricle	GTEX-OHPL-0326-SM-DPSB8.FAK54495
Heart - Left Ventricle	GTEX-ZVZP-0226-SM-4VEIO.FAK41904
Liver	GTEX-R53T-0326-SM-2K8S4.FAK44579
Liver	GTEX-UTHO-2426-SM-38ZXF.FAK46748
Liver	GTEX-Y5LM-0426-SM-3YX99_rep.FAK49269
Liver	GTEX-ZF29-2026-SM-4TVXH.FAK44621
Liver	GTEX-ZPU1-0826-SM-4UJSC.FAK41797
Lung	GTEX-1211K-0826-SM-7LDFQ.FAK46515
Lung	GTEX-14BMU-0526-SM-5CA2F_rep2.FAK49039
Lung	GTEX-1I6K7-1226-SM-AAEQX.FAK44642
Lung	GTEX-1KXAM-0426-SM-CYKMP.FAK44752
Lung	GTEX-WYVS-0526-SM-3H5V7.FAK54827
Lung	GTEX-ZT9X-0326-SM-4U9QG.FAK44894
Muscle - Skeletal	GTEX-13QJ3-0726-SM-7LDHS_rep.FAK93371
Muscle - Skeletal	GTEX-17MFQ-1926-SM-6659L.FAK44757
Muscle - Skeletal	GTEX-1C64N-0326-SM-6ZHT1.FAK53752
Muscle - Skeletal	GTEX-1KXAM-2426-SM-CYKMT.FAK39676
Muscle - Skeletal	GTEX-1LVA9-0326-SM-CYRXA.FAK39191
Muscle - Skeletal	GTEX-ZT9X-1826-SM-4V2KV_rep2.FAK44613

## Sheet: Table S4-Rel abund by category
Category	total_genes	greater than 25%	greater than 50%	greater than 75%	less than or equal to 25%
Brain disease relevant new protein coding sequence	12	2	1	1	10
Med-relevant	497	171	86	50	326
Brain disease relevant	34	7	5	3	27
New protein coding sequence	452	184	105	72	268
Med-relevant new protein coding sequence	198	54	31	24	144
